# Supplementary material for: Rift Valley Fever Phlebovirus Reassortment Study in Sheep
Source: Viruses. 2024 May 30;16(6):880. doi: 10.3390/v16060880 (PMC11209395; doi:10.3390/v16060880)
Supplement: Supplementary file 1 [file viruses-16-00880-s001.zip]

Archive with 1 entries (1 files):
- viruses-2957787-supplementary.pdf
